# Supplementary material for: Combined QTL-Seq and Traditional Linkage Analysis to Identify Candidate Genes for Purple Skin of Radish Fleshy Taproots
Source: Front Genet. 2019 Sep 20;10:808. doi: 10.3389/fgene.2019.00808 (PMC6764292; doi:10.3389/fgene.2019.00808)
Supplement: Supplementary Table 2 — InDel primers developed in the preliminary mapping regions with potential variation of >4 bp. [file Table_2.xls]

## Sheet: Table S2
No.	Chr.	Location	Forward primer (5'-3')	Tm of Forward primer	Reverse primer (5'-3')	Tm of Reverse primer	Product size	Product variance
1	Chr2	31449358	ATCAATTGGTCATGCTGAAGA	58.159	CATCATCGAGTAATCCCCTCA	59.902	102	9
2	Chr2	31452669	TTTTTCAAAAGATGAACATTCAGA	57.983	TGCTTCGAACCAAATTCAAAC	60.103	148	5
3	Chr2	31452669	TTTTTCAAAAGATGAACATTCAGA	57.983	CGAACCAAATTCAAACCACA	59.415	143	5
4	Chr2	31464573	GGAAATACAGGTACTGCATCGTT	59.45	CATTCAAATTTGCTAAACCTTCG	60.013	113	4
5	Chr2	31464573	GGAAATACAGGTACTGCATCG	57.259	CAAATTTGCTAAACCTTCGACA	59.294	109	4
6	Chr2	31464573	AGGAAATACAGGTACTGCATCG	58.289	CAAATTTGCTAAACCTTCGACA	59.294	110	4
7	Chr2	31464573	GGAAATACAGGTACTGCATCGT	58.149	CAAATTTGCTAAACCTTCGACA	59.294	109	4
8	Chr2	31464573	GGAAATACAGGTACTGCATCGTT	59.45	CAAATTTGCTAAACCTTCGACA	59.294	109	4
9	Chr2	31496974	GTCTTCGAAGGGTTTGCCTA	59.312	ACCACAAACTCCACCAAACC	59.721	124	6
10	Chr2	31496974	GATGTCTTCGAAGGGTTTGC	59.676	CCCACGAATCACCAGATTTC	60.317	108	6
11	Chr2	31496974	GATGTCTTCGAAGGGTTTGC	59.676	CCACGAATCACCAGATTTCA	59.496	107	6
12	Chr2	31496984	GATGTCTTCGAAGGGTTTGC	59.676	GGAAACCACAAACTCCACCA	60.791	131	6
13	Chr2	31496984	GATGTCTTCGAAGGGTTTGC	59.676	CCACGAATCACCAGATTTCA	59.496	107	6
14	Chr2	31496984	GTCTTCGAAGGGTTTGCCTA	59.312	CCCACGAATCACCAGATTTC	60.317	105	6
15	Chr2	31496984	GATGTCTTCGAAGGGTTTGC	59.676	CCCACGAATCACCAGATTTC	60.317	108	6
16	Chr2	31496984	GTCTTCGAAGGGTTTGCCTA	59.312	ACCACAAACTCCACCAAACC	59.721	124	6
17	Chr2	31497328	AGACGACGAAGAAGAAACGG	59.473	CCCGCATATATGGTGAGCAA	61.765	112	4
18	Chr2	31497328	CAAGACGACGAAGAAGAAACG	60.038	CCGCATATATGGTGAGCAAA	59.543	113	4
19	Chr2	31497328	AAGACGACGAAGAAGAAACGG	60.778	CCGCATATATGGTGAGCAAA	59.543	112	4
20	Chr2	31497328	AGACGACGAAGAAGAAACGG	59.473	CCCGCATATATGGTGAGCA	60.46	112	4
21	Chr2	31497328	AGACGACGAAGAAGAAACGG	59.473	CCGCATATATGGTGAGCAAA	59.543	111	4
22	Chr2	31497367	GACGACGAAGAAGAAACGGA	60.375	CCGCATATATGGTGAGCAAA	59.543	110	4
23	Chr2	31497367	CAAGACGACGAAGAAGAAACG	60.038	CCGCATATATGGTGAGCAAA	59.543	113	4
24	Chr2	31497367	AGACGACGAAGAAGAAACGG	59.473	CCGCATATATGGTGAGCAAA	59.543	111	4
25	Chr2	31497367	CGACGAAGAAGAAACGGATT	59.312	CCGCATATATGGTGAGCAAA	59.543	108	4
26	Chr2	31497367	ACGACGAAGAAGAAACGGATT	60.123	CCGCATATATGGTGAGCAAA	59.543	109	4
27	Chr2	31497871	TTGACAATGGAAAACACGCT	59.174	ACTTCCGGCTCAGTTGAGAA	59.989	117	20
28	Chr2	31497871	AATTGACAATGGAAAACACGC	59.859	ACTTCCGGCTCAGTTGAGAA	59.989	119	20
29	Chr2	31497871	TTGACAATGGAAAACACGCT	59.174	TTCCGGCTCAGTTGAGAAAT	59.813	115	20
30	Chr2	31497871	TTGACAATGGAAAACACGCT	59.174	AATGACTTCCGGCTCAGTTG	60.255	121	20
31	Chr2	31505037	ACATGAAGCCATCAGAAGCA	59.399	AAGCTTGAAGGATCAGTGGGT	60.125	131	4
32	Chr2	31505037	ACATGAAGCCATCAGAAGCA	59.399	AAGCTTGAAGGATCAGTGGG	59.284	131	4
33	Chr2	31505037	ACATGAAGCCATCAGAAGCA	59.399	GCTTGAAGGATCAGTGGGTT	59.141	129	4
34	Chr2	31505037	ACATGAAGCCATCAGAAGCA	59.399	AGCTTGAAGGATCAGTGGGTT	60.125	130	4
35	Chr2	31505037	ACACCTTTCACATGAAGCCA	59.139	AAGCTTGAAGGATCAGTGGG	59.284	140	4
36	Chr2	31553660	TCCTACACCTTTCGACGCTT	59.875	ACATAAGGGTCAGGATTGCG	59.955	115	4
37	Chr2	31553660	ACCTTTCGACGCTTCTTGTG	60.431	GGGGACATAAGGGTCAGGAT	60.015	113	4
38	Chr2	31553660	ACACCTTTCGACGCTTCTTG	60.431	GGGGACATAAGGGTCAGGAT	60.015	115	4
39	Chr2	31553660	TCCTACACCTTTCGACGCTT	59.875	GGGGACATAAGGGTCAGGAT	60.015	119	4
40	Chr2	31553660	TCCTACACCTTTCGACGCTT	59.875	TTCCCTCCTCGATGTAGTGC	60.218	147	4
41	Chr2	31554822	TCAAGTGATAAATATGATTTGGGTTA	58.068	GTCGCAAATTTGTTGGAAAT	57.605	150	10
42	Chr2	31554822	TCAAGTGATAAATATGATTTGGGTT	57.996	GTCGCAAATTTGTTGGAAATA	57.703	150	10
43	Chr2	31554822	CAAGTGATAAATATGATTTGGGTTAAT	58.004	CGTCGCAAATTTGTTGGAA	60.628	150	10
44	Chr2	31554822	TCAAGTGATAAATATGATTTGGGTT	57.996	GTCGCAAATTTGTTGGAAAT	57.605	150	10
45	Chr2	31554822	TCAAGTGATAAATATGATTTGGGTT	57.996	GTCGCAAATTTGTTGGAAA	57.179	150	10
46	Chr2	31575520	TGAAGTGAGGTTGTGCCAAA	60.278	GGCTAGCTACGGGAGACAGA	59.598	140	41
47	Chr2	31575520	GCAGTGAAGTGAGGTTGTGC	59.472	GGCTAGCTACGGGAGACAGA	59.598	144	41
48	Chr2	31575520	TGAGCAGCAGTGAAGTGAGG	60.333	GGCTAGCTACGGGAGACAGA	59.598	150	41
49	Chr2	31575520	TGAAGTGAGGTTGTGCCAAA	60.278	ATCGGCTAGCTACGGGAGAC	60.753	143	41
50	Chr2	31575520	GCAGCAGTGAAGTGAGGTTG	59.622	GGCTAGCTACGGGAGACAGA	59.598	147	41
51	Chr2	31575666	TCTCCCGTAGCTAGCCGAT	59.947	CATCGTACACGTTTAGGTTGATT	58.139	148	20
52	Chr2	31575666	GTCTCCCGTAGCTAGCCGAT	60.753	CATCGTACACGTTTAGGTTGATTT	59.391	149	20
53	Chr2	31575666	GTCTCCCGTAGCTAGCCGAT	60.753	CATCGTACACGTTTAGGTTGATT	58.139	149	20
54	Chr2	31575666	TCTCCCGTAGCTAGCCGAT	59.947	CATCGTACACGTTTAGGTTGATTT	59.391	148	20
55	Chr2	31575666	TCTCCCGTAGCTAGCCGATT	61.228	CATCGTACACGTTTAGGTTGATTT	59.391	148	20
56	Chr2	31575672	TCTCCCGTAGCTAGCCGATT	61.228	CATCGTACACGTTTAGGTTGATTT	59.391	148	20
57	Chr2	31575672	TCTCCCGTAGCTAGCCGAT	59.947	CATCGTACACGTTTAGGTTGATT	58.139	148	20
58	Chr2	31575672	TCTCCCGTAGCTAGCCGAT	59.947	CATCGTACACGTTTAGGTTGATTT	59.391	148	20
59	Chr2	31575672	GTCTCCCGTAGCTAGCCGAT	60.753	CATCGTACACGTTTAGGTTGATT	58.139	149	20
60	Chr2	31575672	GTCTCCCGTAGCTAGCCGAT	60.753	CATCGTACACGTTTAGGTTGATTT	59.391	149	20
61	Chr2	31584238	AGCAACCGAAGATCCAAAGA	59.813	GGGATCGAATTTGCACTAGC	59.674	147	8
62	Chr2	31584238	GCAACCGAAGATCCAAAGAC	59.676	CGGAGCAAGGTAGTGATCGT	60.277	124	8
63	Chr2	31584238	AGCAACCGAAGATCCAAAGA	59.813	GGATCGAATTTGCACTAGCC	59.674	146	8
64	Chr2	31584238	AGCAACCGAAGATCCAAAGA	59.813	GAATTTGCACTAGCCTCGGA	60.352	141	8
65	Chr2	31584238	AGCAACCGAAGATCCAAAGA	59.813	CGGAGCAAGGTAGTGATCGT	60.277	125	8
66	Chr2	31587098	GGACTTGTTGGAAACTGTTCG	59.624	TCCATGAGCCGTCAAACAT	60.064	146	7
67	Chr2	31587098	GGACTTGTTGGAAACTGTTCG	59.624	GAGCCGTCAAACATGCAGAT	61.22	141	7
68	Chr2	31587098	GGACTTGTTGGAAACTGTTCG	59.624	GTCCATGAGCCGTCAAACAT	60.935	147	7
69	Chr2	31587098	GGACTTGTTGGAAACTGTTCG	59.624	GCAGATCTCTGAGGTTGCATT	59.449	127	7
70	Chr2	31587098	GGACTTGTTGGAAACTGTTCG	59.624	GTGTCCATGAGCCGTCAAAC	61.541	149	7
71	Chr2	31592479	GGTCGAAGAAAATCGTGCAG	60.776	TCTAAGGCAACTGTTAACACATCT	57.242	141	4
72	Chr2	31592479	TCGTGCAGCTCATAAGCACT	59.77	ATCTAAGGCAACTGTTAACACATCT	57.61	130	4
73	Chr2	31592479	ATCGTGCAGCTCATAAGCAC	59.057	TCTAAGGCAACTGTTAACACATCT	57.242	130	4
74	Chr2	31592479	TCGTGCAGCTCATAAGCACT	59.77	TCTAAGGCAACTGTTAACACATCT	57.242	129	4
75	Chr2	31592479	GTCGAAGAAAATCGTGCAGC	60.925	TCTAAGGCAACTGTTAACACATCT	57.242	140	4
76	Chr2	31620154	TCCTTGAAAATCGCTTGAGG	60.323	GCTCCTGGTGAAGACAGTGA	58.968	135	8
77	Chr2	31620154	CTACGGAACGGATCCTTGAA	60.066	GCTCCTGGTGAAGACAGTGA	58.968	147	8
78	Chr2	31620154	TCCTTGAAAATCGCTTGAGG	60.323	AGCTCCTGGTGAAGACAGTGA	60.041	136	8
79	Chr2	31620154	GGATCCTTGAAAATCGCTTG	59.645	GCTCCTGGTGAAGACAGTGA	58.968	138	8
80	Chr2	31620154	CTACGGAACGGATCCTTGAA	60.066	AGCTCCTGGTGAAGACAGTGA	60.041	148	8
81	Chr2	31620162	TCCTTGAAAATCGCTTGAGG	60.323	GCTCCTGGTGAAGACAGTGA	58.968	135	8
82	Chr2	31620162	CTACGGAACGGATCCTTGAA	60.066	GCTCCTGGTGAAGACAGTGA	58.968	147	8
83	Chr2	31620162	CTACGGAACGGATCCTTGAA	60.066	AGCTCCTGGTGAAGACAGTGA	60.041	148	8
84	Chr2	31620162	TCCTTGAAAATCGCTTGAGG	60.323	AGCTCCTGGTGAAGACAGTGA	60.041	136	8
85	Chr2	31620162	GGATCCTTGAAAATCGCTTG	59.645	GCTCCTGGTGAAGACAGTGA	58.968	138	8
86	Chr2	31622132	CAAATGGATGAAACAGGACAA	58.462	GGTGTTTCGGAGTACATTAGGC	59.898	146	19
87	Chr2	31622132	TCAAATGGATGAAACAGGACAA	60.344	GGTGTTTCGGAGTACATTAGGC	59.898	147	19
88	Chr2	31622132	TCAAATGGATGAAACAGGACA	58.961	GGTGTTTCGGAGTACATTAGGC	59.898	147	19
89	Chr2	31622132	ATCAAATGGATGAAACAGGACA	59.292	GGTGTTTCGGAGTACATTAGGC	59.898	148	19
90	Chr2	31622132	CAAATGGATGAAACAGGACAAA	59.839	GGTGTTTCGGAGTACATTAGGC	59.898	146	19
91	Chr2	31647490	ACACACACATACACACACACACA	58.292	AAGCAAACAACGACTCTGTCAA	59.958	108	6
92	Chr2	31647490	ACACACACATACACACACACACA	58.292	GCAAACAACGACTCTGTCAAA	58.963	106	6
93	Chr2	31647490	ACACACACATACACACACACACA	58.292	AGCAAACAACGACTCTGTCAAA	59.958	107	6
94	Chr2	31647490	ACACACACATACACACACACACA	58.292	AAAGCAAACAACGACTCTGTCA	59.958	109	6
95	Chr2	31647490	CACACACATACACACACACACA	57.238	GCAAACAACGACTCTGTCAAA	58.963	105	6
96	Chr2	31677603	GCAGTCAATAAATCTAGGTGGTG	57.84	GGGGGAGGTTTACAGATACTGA	59.348	150	13
97	Chr2	31677603	GCAGTCAATAAATCTAGGTGGTGC	61.211	GGGGGAGGTTTACAGATACTGA	59.348	150	13
98	Chr2	31677603	GCAGTCAATAAATCTAGGTGGTG	57.84	GGGGGAGGTTTACAGATACTGAG	60.241	150	13
99	Chr2	31677603	CAGTCAATAAATCTAGGTGGTGC	57.84	GGGGGAGGTTTACAGATACTGAG	60.241	149	13
100	Chr2	31677603	CAGTCAATAAATCTAGGTGGTGC	57.84	GGGGGAGGTTTACAGATACTGA	59.348	149	13
101	Chr2	31707139	TCACGAGGGATTGATCTTCA	59.166	CACCATCGTCCCTACTTCGT	59.989	113	22
102	Chr2	31707139	TCACGAGGGATTGATCTTCA	59.166	ATTTGCACCATCGTCCCTAC	59.82	118	22
103	Chr2	31707139	TGTCACGAGGGATTGATCTTC	60.065	ACCATCGTCCCTACTTCGTG	59.989	114	22
104	Chr2	31707139	TCACGAGGGATTGATCTTCA	59.166	GGCATTCTCGCAATTTTGAT	60.045	140	23
105	Chr2	31707139	TCACGAGGGATTGATCTTCA	59.166	ACCATCGTCCCTACTTCGTG	59.989	112	22
106	Chr2	31707211	TGTCACGAGGGATTGATCTTC	60.065	GGCATTCTCGCAATTTTGAT	60.045	142	23
107	Chr2	31707211	GTCACGAGGGATTGATCTTCA	60.065	GGCATTCTCGCAATTTTGAT	60.045	141	23
108	Chr2	31707211	TCACGAGGGATTGATCTTCAC	60.065	GGCATTCTCGCAATTTTGAT	60.045	140	23
109	Chr2	31707211	TCACGAGGGATTGATCTTCA	59.166	GGCATTCTCGCAATTTTGAT	60.045	140	23
110	Chr2	31707211	CGAGGGATTGATCTTCACAGA	60.203	GGCATTCTCGCAATTTTGAT	60.045	137	23
111	Chr2	31707249	GTAGGGACGATGGTGCAAAT	59.82	TGCATAAAAGCAATGAAATCTCC	60.442	111	22
112	Chr2	31707249	AGTAGGGACGATGGTGCAAA	60.517	TGCATAAAAGCAATGAAATCTCC	60.442	112	22
113	Chr2	31707249	ACGAAGTAGGGACGATGGTG	59.989	TGCATAAAAGCAATGAAATCTCC	60.442	116	22
114	Chr2	31707249	AAGTAGGGACGATGGTGCAA	60.517	TGCATAAAAGCAATGAAATCTCC	60.442	113	22
115	Chr2	31707862	ATGGTGGAACCGAGGAGAGT	60.912	GCTTTATACGCCAATCGTCAG	59.756	146	4
116	Chr2	31707862	TGGTGGAACCGAGGAGAGTA	60.646	GCTTTATACGCCAATCGTCAG	59.756	145	4
117	Chr2	31707862	TGGTGGAACCGAGGAGAGTA	60.646	AGCTTTATACGCCAATCGTCA	59.756	146	4
118	Chr2	31707862	ATGGTGGAACCGAGGAGAGT	60.912	GCTTTATACGCCAATCGTCA	58.796	146	4
119	Chr2	31707862	TGGTGGAACCGAGGAGAGTA	60.646	GCTTTATACGCCAATCGTCA	58.796	145	4
120	Chr2	31727510	AGCCAAAGCTTGAGACCAAA	59.993	TCTCGTTGCACTTTCATTGC	59.995	139	14
121	Chr2	31727510	ACCAAAGCCAAAGCTTGAGA	59.993	TCTCGTTGCACTTTCATTGC	59.995	144	14
122	Chr2	31727510	CAAAGCCAAAGCTTGAGACC	59.993	TCTCGTTGCACTTTCATTGC	59.995	142	14
123	Chr2	31727510	CCAAAGCCAAAGCTTGAGAC	59.993	TCTCGTTGCACTTTCATTGC	59.995	143	14
124	Chr2	31727510	AAAGCCAAAGCTTGAGACCA	59.993	TCTCGTTGCACTTTCATTGC	59.995	141	14
125	Chr2	31727755	TGGTAAGCCAACAACAAGGA	59.17	TTTTTACAGCGTTTTCCAGTCA	59.795	137	7
126	Chr2	31727755	TGGTAAGCCAACAACAAGGA	59.17	TTTACAGCGTTTTCCAGTCAA	58.476	135	7
127	Chr2	31727755	TGGTAAGCCAACAACAAGGA	59.17	TTTTACAGCGTTTTCCAGTCAA	59.795	136	7
128	Chr2	31727755	TGGTAAGCCAACAACAAGGA	59.17	TTTTACAGCGTTTTCCAGTCA	58.476	136	7
129	Chr2	31727755	AACCCAACCCAAAGAGATGC	61.249	TTTTTACAGCGTTTTCCAGTCA	59.795	90	7
130	Chr2	31727801	CCAACCCAAAGAGATGCAGT	60.111	GTTTCAAATTGTGCTGTCTTTTT	57.558	106	7
131	Chr2	31727801	GATGCAGTTCTAACATCAGTCAAAA	59.721	CCTTGCCTTTTTCTCCTGTG	59.846	150	7
132	Chr2	31727801	CCAACCCAAAGAGATGCAGT	60.111	AAGTTTCAAATTGTGCTGTCTTTTT	59.663	108	7
133	Chr2	31727801	TGCAGTTCTAACATCAGTCAAAATC	59.721	CCTTGCCTTTTTCTCCTGTG	59.846	148	7
134	Chr2	31727801	TGCAGTTCTAACATCAGTCAAAA	57.643	CCTTGCCTTTTTCTCCTGTG	59.846	148	7
135	Chr2	31732130	ACACATAAGTCAAACTGATGCTAACAC	59.947	CGCCCATTTAACTTCCAAAA	59.937	128	16
136	Chr2	31732130	CACATAAGTCAAACTGATGCTAACACT	60.058	CGCCCATTTAACTTCCAAAA	59.937	127	16
137	Chr2	31732130	CACATAAGTCAAACTGATGCTAACAC	59.226	ATCGCCCATTTAACTTCCAA	59.411	129	16
138	Chr2	31732130	CACATAAGTCAAACTGATGCTAACAC	59.226	TCGCCCATTTAACTTCCAAA	60.427	128	16
139	Chr2	31732130	CACATAAGTCAAACTGATGCTAACAC	59.226	CGCCCATTTAACTTCCAAAA	59.937	127	16
140	Chr2	31732275	TTTTGGAAGTTAAATGGGCG	59.937	ATGCAATTTTGGTTTTGATGG	59.69	143	8
141	Chr2	31732275	TTTTGGAAGTTAAATGGGCG	59.937	TGCAATTTTGGTTTTGATGGT	60.216	142	8
142	Chr2	31732275	TTTGGAAGTTAAATGGGCGA	60.427	TGCAATTTTGGTTTTGATGG	59.396	141	8
143	Chr2	31732275	TTGGAAGTTAAATGGGCGAT	59.411	TGCAATTTTGGTTTTGATGG	59.396	140	8
144	Chr2	31732275	TTTTGGAAGTTAAATGGGCG	59.937	TGCAATTTTGGTTTTGATGG	59.396	142	8
145	Chr2	31734661	GGCACCAAGTTCCTCTACGA	60.255	AGACAGAGAGGAAGAAAATATTCAAA	58.199	144	16
146	Chr2	31734661	GGCACCAAGTTCCTCTACGA	60.255	GACAGAGAGGAAGAAAATATTCAAA	57.306	143	16
147	Chr2	31735240	GACGAAGCGAAAATACGCA	59.968	TTGTTTACACGCAACACACG	59.247	107	8
148	Chr2	31735240	TTTTCGTAAAACGTCGGGAG	60.103	GCAACACACGTGTATGCAAAT	59.532	142	8
149	Chr2	31735240	TTTCGTAAAACGTCGGGAGT	59.609	GCAACACACGTGTATGCAAAT	59.532	141	8
150	Chr2	31735240	GTTTTCGTAAAACGTCGGGA	59.975	GCAACACACGTGTATGCAAAT	59.532	143	8
151	Chr2	31735240	CGTAAAACGTCGGGAGTAGTG	59.679	TTGTTTACACGCAACACACG	59.247	148	8
152	Chr2	31735381	CGTGTGTTGCGTGTAAACAA	59.247	CGATTTAGCCCTACAAAACCA	59.13	149	4
153	Chr2	31735381	ACGTGTGTTGCGTGTAAACAA	60.126	CGATTTAGCCCTACAAAACCAA	60.348	150	4
154	Chr2	31735381	CGTGTGTTGCGTGTAAACAA	59.247	CGATTTAGCCCTACAAAACCAA	60.348	149	4
155	Chr2	31735381	CGTGTGTTGCGTGTAAACAA	59.247	CCGATTTAGCCCTACAAAACC	59.851	150	4
156	Chr2	31735381	ACGTGTGTTGCGTGTAAACAA	60.126	CGATTTAGCCCTACAAAACCA	59.13	150	4
157	Chr2	31756031	AGATATGTTTTGACACGGCCA	60.38	GCCTCCGTCACTCTCAATGT	60.269	132	5
158	Chr2	31756031	GATATGTTTTGACACGGCCA	59.4	GCCTCCGTCACTCTCAATGT	60.269	131	5
159	Chr2	31756031	GATATGTTTTGACACGGCCA	59.4	GCCTCCGTCACTCTCAATG	59.356	131	5
160	Chr2	31756031	GACACGGCCATATAAATCGAA	59.809	GCCTCCGTCACTCTCAATGT	60.269	121	5
161	Chr2	31756031	GATATGTTTTGACACGGCCA	59.4	GCCTCCGTCACTCTCAATGTA	60.27	131	5
162	Chr2	31771289	CGATATGACTTTCTAGATCGGTGA	59.651	TCGAGTACTAATTTAAAGAGGTTATGC	57.882	104	5
163	Chr2	31771289	CATCGATATGACTTTCTAGATCGG	59.166	TCGAGTACTAATTTAAAGAGGTTATGC	57.882	107	5
164	Chr2	31771289	TCGATATGACTTTCTAGATCGGTG	59.651	TCGAGTACTAATTTAAAGAGGTTATGC	57.882	105	5
165	Chr2	31771289	TCGATATGACTTTCTAGATCGGTG	59.651	CGAGTACTAATTTAAAGAGGTTATGCT	57.241	104	5
166	Chr2	31771289	CGATATGACTTTCTAGATCGGTGA	59.651	CGAGTACTAATTTAAAGAGGTTATGCT	57.241	103	5
167	Chr2	31771290	CGATATGACTTTCTAGATCGGTGA	59.651	CGAGTACTAATTTAAAGAGGTTATGCT	57.241	103	5
168	Chr2	31771290	TCGATATGACTTTCTAGATCGGTG	59.651	TCGAGTACTAATTTAAAGAGGTTATGC	57.882	105	5
169	Chr2	31771290	CATCGATATGACTTTCTAGATCGG	59.166	TCGAGTACTAATTTAAAGAGGTTATGC	57.882	107	5
170	Chr2	31771290	TCGATATGACTTTCTAGATCGGTG	59.651	CGAGTACTAATTTAAAGAGGTTATGCT	57.241	104	5
171	Chr2	31771290	CGATATGACTTTCTAGATCGGTGA	59.651	TCGAGTACTAATTTAAAGAGGTTATGC	57.882	104	5
172	Chr2	31772030	GAGGAAGAGGTAGGAGCCTCTC	59.984	GGCTTCTCCTGCTCCACTAT	58.5	141	8
173	Chr2	31772030	GGAAGAGGTAGGAGCCTCTC	57.121	AACAAATTGGCTTCTCCTGC	59.316	147	8
174	Chr2	31772030	AGGAAGAGGTAGGAGCCTCTC	58.187	AACAAATTGGCTTCTCCTGC	59.316	148	8
175	Chr2	31772030	GAGGAAGAGGTAGGAGCCTCTC	59.984	AACAAATTGGCTTCTCCTGC	59.316	149	8
176	Chr2	31772030	GAGGAAGAGGTAGGAGCCTCTC	59.984	CAACAAATTGGCTTCTCCTG	58.352	150	8
177	Chr2	31772652	CGCTATGCCTTCGTTTCTTC	59.982	GCAAATTTGAAGTGAAGAGCAG	59.158	136	4
178	Chr2	31772652	CGCTATGCCTTCGTTTCTTC	59.982	TGCAAATTTGAAGTGAAGAGCA	60.915	137	4
179	Chr2	31772652	CGCTATGCCTTCGTTTCTTC	59.982	TGCAAATTTGAAGTGAAGAGC	58.161	137	4
180	Chr2	31772652	CGCTATGCCTTCGTTTCTTC	59.982	AGCCAACAAGCTATGCAAAT	57.541	150	4
181	Chr2	31772652	CGCTATGCCTTCGTTTCTTC	59.982	GCAAATTTGAAGTGAAGAGCA	58.161	136	4
182	Chr2	31773077	AATGCATTCTCGTGGGAGTC	60.081	GGTCTCAGATTGGTTCATGG	57.91	126	20
183	Chr2	31773077	TCTAATGCATTCTCGTGGGA	59.226	GGTCTCAGATTGGTTCATGG	57.91	129	20
184	Chr2	31773077	AATGCATTCTCGTGGGAGTC	60.081	GGGTCTCAGATTGGTTCATGG	61.668	127	20
185	Chr2	31773077	AATGCATTCTCGTGGGAGTC	60.081	AAAAGCTAGGGTCTCAGATTGG	58.914	135	20
186	Chr2	31773077	AATGCATTCTCGTGGGAGTC	60.081	GCTAGGGTCTCAGATTGGTTCA	60.63	131	20
187	Chr2	31776912	GGGGTTGATTTAATGCCAGC	61.554	TTTGTGTGTGTGTAGTTATGTTATGG	58.07	150	4
188	Chr2	31776912	GGGTTGATTTAATGCCAGCTT	60.326	TTTTGTGTGTGTGTAGTTATGTTATGG	59.277	150	4
189	Chr2	31776912	GGGTTGATTTAATGCCAGCTT	60.326	TTTGTGTGTGTGTAGTTATGTTATGG	58.07	149	4
190	Chr2	31776912	TGGGGTTGATTTAATGCCAG	60.692	TTGTGTGTGTGTAGTTATGTTATGGT	57.592	150	4
191	Chr2	31776912	GGGTTGATTTAATGCCAGCTT	60.326	TTTGTGTGTGTGTAGTTATGTTATGGT	58.836	149	4
192	Chr2	31782851	TGCCAATTTCTGAATGTCCA	60.049	ACCATGAGCCCTTAGCTTTG	59.336	125	4
193	Chr2	31782851	TGCCAATTTCTGAATGTCCA	60.049	GCCCTTAGCTTTGCCAGTAA	59.496	118	4
194	Chr2	31782851	CGTTTGTAGGCAGATTGCAG	59.488	CCACAAGAACCTGGAACACA	59.565	127	4
195	Chr2	31782851	TGCCAATTTCTGAATGTCCA	60.049	AGCCCTTAGCTTTGCCAGTA	59.134	119	4
196	Chr2	31782851	TGCCAATTTCTGAATGTCCA	60.049	GAGCCCTTAGCTTTGCCAGT	60.894	120	4
197	Chr2	31783886	TGTTAGATCCATAAAATCTTGTTACCT	57.895	GGACGCTCTAAAACATCAAACC	60.007	97	29
198	Chr2	31783886	TTGTTAGATCCATAAAATCTTGTTACC	58.199	GGACGCTCTAAAACATCAAACC	60.007	98	29
199	Chr2	31783886	TTGTTAGATCCATAAAATCTTGTTACC	58.199	TTTGGACGCTCTAAAACATCA	58.426	101	29
200	Chr2	31783886	TTGTTAGATCCATAAAATCTTGTTACC	58.199	TGGACGCTCTAAAACATCAAA	58.426	99	29
201	Chr2	31783886	TGTTAGATCCATAAAATCTTGTTACC	57.032	GGACGCTCTAAAACATCAAACC	60.007	97	29
202	Chr2	31785778	TCACTAGGGATGGGCTTTTG	60.066	CCCGCAAATATCCGAATAGA	59.886	141	6
203	Chr2	31809276	TTTTCATTGAGATTGTGATTTTTC	57.387	CCTGGATCGAATTAGGTTATATGG	59.96	147	4
204	Chr2	31809276	TTTCATTGAGATTGTGATTTTTCTTT	59.482	CCTGGATCGAATTAGGTTATATGG	59.96	146	4
205	Chr2	31809276	TTTTCATTGAGATTGTGATTTTTCTT	59.482	CCTGGATCGAATTAGGTTATATGG	59.96	147	4
206	Chr2	31809276	TCATTGAGATTGTGATTTTTCTTTTT	59.482	CCTGGATCGAATTAGGTTATATGG	59.96	144	4
207	Chr2	31809276	TTCATTGAGATTGTGATTTTTCTTTT	59.482	CCTGGATCGAATTAGGTTATATGG	59.96	145	4
208	Chr2	31812316	TTTATAAATTATTGGGGTTTAAGGTT	57.024	TTCCAACTCGTTTCTTTTCTCG	60.741	137	10
209	Chr2	31812316	TTTATAAATTATTGGGGTTTAAGGTT	57.024	TCTTCCAACTCGTTTCTTTTCTC	59.056	139	10
210	Chr2	31812316	TTTATAAATTATTGGGGTTTAAGGTT	57.024	CCAACTCGTTTCTTTTCTCG	57.608	135	10
211	Chr2	31812316	TTTATAAATTATTGGGGTTTAAGGTT	57.024	CCAACTCGTTTCTTTTCTCGAT	59.762	135	10
212	Chr2	31812316	TTTATAAATTATTGGGGTTTAAGGTT	57.024	TCCAACTCGTTTCTTTTCTCG	59.48	136	10
213	Chr2	31812360	TGGGGTTTAAGGTTATTTAAATTCG	60.603	CCAACTCGTTTCTTTTCTCGAT	59.762	123	10
214	Chr2	31812360	GGGGTTTAAGGTTATTTAAATTCG	58.449	CCAACTCGTTTCTTTTCTCGAT	59.762	122	10
215	Chr2	31812360	GGGGTTTAAGGTTATTTAAATTCG	58.449	TCCAACTCGTTTCTTTTCTCG	59.48	123	10
216	Chr2	31812360	TGGGGTTTAAGGTTATTTAAATTCG	60.603	TCCAACTCGTTTCTTTTCTCG	59.48	124	10
217	Chr2	31812360	GGGGTTTAAGGTTATTTAAATTCG	58.449	CCAACTCGTTTCTTTTCTCG	57.608	122	10
218	Chr2	31822749	GCACCTGGATGCAGAATCTAT	59.168	TTTATATCAATAGTGAAGCGTGTTTT	57.666	123	8
219	Chr2	31822749	ACCAATACACTGCACCTGGA	59.01	TTTTATATCAATAGTGAAGCGTGTTTT	58.782	135	8
220	Chr2	31822749	ACCAATACACTGCACCTGGA	59.01	TTTATATCAATAGTGAAGCGTGTTTT	57.666	134	8
221	Chr2	31822749	TACCAATACACTGCACCTGGA	59.061	TTTTATATCAATAGTGAAGCGTGTTTT	58.782	136	8
222	Chr2	31822749	GCACCTGGATGCAGAATCTAT	59.168	TTTTATATCAATAGTGAAGCGTGTTTT	58.782	124	8
223	Chr2	31823377	TTGAAATTTTCCATCAAAATCGT	59.72	TTCGATTTTATGTTCTTGGCG	60.082	117	4
224	Chr2	31823377	TTGAAATTTTCCATCAAAATCG	58.957	TCGATTTTATGTTCTTGGCG	58.769	116	4
225	Chr2	31823377	TTGAAATTTTCCATCAAAATCG	58.957	CGATTTTATGTTCTTGGCGA	58.769	115	4
226	Chr2	31823377	TTGAAATTTTCCATCAAAATCG	58.957	TTCGATTTTATGTTCTTGGCG	60.082	117	4
227	Chr2	31823377	TGAAATTTTCCATCAAAATCG	57.622	TTCGATTTTATGTTCTTGGCG	60.082	116	4
228	Chr2	31830340	AGACGAGCAAACTGCTACCG	60.592	TTGGTGTCTGGTCAGGTGAA	60.129	101	15
229	Chr2	31830340	AGACGAGCAAACTGCTACCG	60.592	TGGTGTCTGGTCAGGTGAAA	60.129	100	15
230	Chr2	31830340	TCATCCAGAAGACGAGCAAA	59.522	TTGGTGTCTGGTCAGGTGAA	60.129	110	15
231	Chr2	31830340	TCATCCAGAAGACGAGCAAA	59.522	TGGTGTCTGGTCAGGTGAAA	60.129	109	15
232	Chr2	31830340	TTCATCCAGAAGACGAGCAA	59.522	TGGTGTCTGGTCAGGTGAAA	60.129	110	15
233	Chr2	31830362	AAACTGCTACCGCTCCTCCT	60.403	TGGTGTCTGGTCAGGTGAAA	60.129	92	15
234	Chr2	31830362	TCATCCAGAAGACGAGCAAA	59.522	TTGGTGTCTGGTCAGGTGAA	60.129	110	15
235	Chr2	31830362	TCATCCAGAAGACGAGCAAA	59.522	TGGTGTCTGGTCAGGTGAAA	60.129	109	15
236	Chr2	31830362	AAACTGCTACCGCTCCTCCT	60.403	TTGGTGTCTGGTCAGGTGAA	60.129	93	15
237	Chr2	31830362	TTCATCCAGAAGACGAGCAA	59.522	TGGTGTCTGGTCAGGTGAAA	60.129	110	15
238	Chr2	31830478	TTTCACCTGACCAGACACCA	60.129	TTTGGGGACAAGGACACAAT	60.21	116	4
239	Chr2	31830478	GGAGTCTCCCCAGGAATCAT	60.278	GATCTTTGGGGACAAGGACA	59.903	92	4
240	Chr2	31830478	TTTCACCTGACCAGACACCA	60.129	GATCTTTGGGGACAAGGACA	59.903	120	4
241	Chr2	31830478	TTCACCTGACCAGACACCAA	60.129	TTTGGGGACAAGGACACAAT	60.21	115	4
242	Chr2	31830478	TCACCTGACCAGACACCAAA	60.129	TTTGGGGACAAGGACACAAT	60.21	114	4
243	Chr2	31835154	TATTATTCCCGGCCAATGTT	59.147	TTACCAACACTCCGTGCAAA	60.149	132	4
244	Chr2	31835154	ATTATTCCCGGCCAATGTTC	60.884	TTACCAACACTCCGTGCAAA	60.149	131	4
245	Chr2	31835154	CGGCCAATGTTCAATTTCAT	60.701	TTTACCAACACTCCGTGCAA	60.149	124	4
246	Chr2	31835154	CGGCCAATGTTCAATTTCAT	60.701	TTACCAACACTCCGTGCAAA	60.149	123	4
247	Chr2	31835154	TATTATTCCCGGCCAATGTT	59.147	TTTACCAACACTCCGTGCAA	60.149	133	4
248	Chr2	31836085	GAAACCCAGGTTGTTCTTACCA	60.254	TTGAAAAATTCTACAGGTTCCCTT	59.46	100	20
249	Chr2	31836085	GAAACCCAGGTTGTTCTTACCA	60.254	TGAAAAATTCTACAGGTTCCCTTT	59.46	99	20
250	Chr2	31836085	CCCAGGTTGTTCTTACCACTC	58.562	TGAAAAATTCTACAGGTTCCCTTT	59.46	95	20
251	Chr2	31836085	CCCAGGTTGTTCTTACCACTC	58.562	TTGAAAAATTCTACAGGTTCCCTT	59.46	96	20
252	Chr2	31836085	GAAACCCAGGTTGTTCTTACCA	60.254	TTGAAAAATTCTACAGGTTCCC	57.302	100	20
253	Chr2	31851476	AACGATGCTAGAACCCATGC	60.103	TTGCTCAGGAACATTTGAATC	57.806	94	6
254	Chr2	31851476	GGTTCGAGGTATCTTTCGCA	60.214	TTGCTCAGGAACATTTGAATC	57.806	142	6
255	Chr2	31851503	CAAGATTCAAATGTTCCTGAGC	58.836	CGGCAAACGATGTCAGAAGT	61.236	135	5
256	Chr2	31851503	CAAGATTCAAATGTTCCTGAGC	58.836	CGGCAAACGATGTCAGAAG	60.397	135	5
257	Chr2	31851503	ACAAGATTCAAATGTTCCTGAGC	59.65	CGGCAAACGATGTCAGAAG	60.397	136	5
258	Chr2	31851503	GCAATATGAACCCATACCCAA	59.538	TGACGAAAACCATGAGTGTTAAG	59.187	147	6
259	Chr2	31851503	ACAAGATTCAAATGTTCCTGAGC	59.65	CGGCAAACGATGTCAGAAGT	61.236	136	5
260	Chr2	31853777	TGAGAGAGAGGGTGTGAAACAA	59.884	TTGAGGATGAAGCAAACACG	59.84	111	8
261	Chr2	31853777	TGAAGTGAGAGAGAGGGTGTGA	60.026	GGATGAAGCAAACACGATCA	59.654	112	8
262	Chr2	31853777	TGAGAGAGAGGGTGTGAAACAA	59.884	GGATGAAGCAAACACGATCA	59.654	107	8
263	Chr2	31853777	TGAAGTGAGAGAGAGGGTGTGA	60.026	TGAGGATGAAGCAAACACGA	60.39	115	8
264	Chr2	31853777	TGAAGTGAGAGAGAGGGTGTGA	60.026	TTGAGGATGAAGCAAACACG	59.84	116	8
265	Chr2	31855062	TTCAGAATTGCTATATCTGCGG	59.367	GTTTCGATTAAAAGTAAGAAAACGAG	58.251	117	8
266	Chr2	31855062	TTCAGAATTGCTATATCTGCGG	59.367	TTTCGATTAAAAGTAAGAAAACGAG	57.538	116	8
267	Chr2	31855062	TTCAGAATTGCTATATCTGCGG	59.367	AGTTTCGATTAAAAGTAAGAAAACGA	58.251	118	8
268	Chr2	31855062	TTCAGAATTGCTATATCTGCGG	59.367	GTTTCGATTAAAAGTAAGAAAACGA	57.415	117	8
269	Chr2	31855062	TTCAGAATTGCTATATCTGCGG	59.367	AAGTTTCGATTAAAAGTAAGAAAACGA	59.311	119	8
270	Chr2	31869511	AGGCTCTTCATCATTTCCACC	60.458	CATCGAAGAAGCGGAAACAT	60.214	148	34
271	Chr2	31869511	GGCTCTTCATCATTTCCACC	59.488	CATCGAAGAAGCGGAAACAT	60.214	147	34
272	Chr2	31869511	GGCTCTTCATCATTTCCACC	59.488	CATCGAAGAAGCGGAAACATA	60.216	147	34
273	Chr2	31869511	GGCTCTTCATCATTTCCACC	59.488	TCGAAGAAGCGGAAACATAA	58.506	145	34
274	Chr2	31869511	GGCTCTTCATCATTTCCACC	59.488	CATCGAAGAAGCGGAAACA	59.933	147	34
275	Chr2	31938765	ACAAGCCGATCAGTATTTGCT	58.874	AAAAACCACTTCGAACCCAT	58.411	149	5
276	Chr2	31938765	ACAAGCCGATCAGTATTTGC	57.848	AAAAACCACTTCGAACCCAT	58.411	149	5
277	Chr2	31938765	AACAAGCCGATCAGTATTTGC	59.242	AAAAACCACTTCGAACCCAT	58.411	150	5
278	Chr2	31938765	CAAGCCGATCAGTATTTGCT	57.999	AAAAACCACTTCGAACCCAT	58.411	148	5
279	Chr2	31938765	CCCAAACAAGCCGATCAGTA	61.021	CCACTTCGAACCCATATATTCC	59.572	149	5
280	Chr2	31945894	GGTCGTTTGAAGAGTTTTGGG	60.87	ACTAAATCGTTTTTCGCGCT	59.036	127	18
281	Chr2	31945894	AGGTCGTTTGAAGAGTTTTGG	58.356	ACTAAATCGTTTTTCGCGCT	59.036	128	18
282	Chr2	31945894	AAGGTCGTTTGAAGAGTTTTGG	59.669	ACTAAATCGTTTTTCGCGCT	59.036	129	18
283	Chr2	31945894	GGTCGTTTGAAGAGTTTTGGG	60.87	CGCGCTACGCACAAATAACT	61.324	113	18
284	Chr2	31945894	GGTCGTTTGAAGAGTTTTGGG	60.87	CGCGCTACGCACAAATAAC	60.427	113	18
285	Chr2	31956424	AAAGCCTCTAAATGCGTTTGT	58.089	TCATCTCCCAATAACCCCCT	60.517	145	4
286	Chr2	31956424	AAAGCCTCTAAATGCGTTTGT	58.089	CATCTCCCAATAACCCCCTT	60.011	144	4
287	Chr2	31956424	AAGCCTCTAAATGCGTTTGTT	58.089	TCATCTCCCAATAACCCCCT	60.517	144	4
288	Chr2	31956424	AAAGCCTCTAAATGCGTTTGTT	59.353	TCATCTCCCAATAACCCCCT	60.517	145	4
289	Chr2	31956424	AAAGCCTCTAAATGCGTTTGTT	59.353	TTCATCTCCCAATAACCCCC	60.881	146	4
290	Chr2	31957534	TCTTGCTGGCACTTTAGCAA	59.752	GCTGCCTAAGGAAATGTGGA	60.214	126	30
291	Chr2	31957534	ATGGAAGACGATCCTGCAAC	60.081	CCATCCCATTATATGGCAGC	60.139	122	30
292	Chr2	31957534	TAGCAAACTGCGGTTGATTG	59.872	CCATCCCATTATATGGCAGC	60.139	147	30
293	Chr2	31957534	TAGCAAACTGCGGTTGATTG	59.872	GCTGCCTAAGGAAATGTGGA	60.214	112	30
294	Chr2	31957534	ATGGAAGACGATCCTGCAAC	60.081	ATGGCAGCTTCCTCTGTTTG	60.397	110	30
295	Chr2	31960368	CGCAAGCTCAAAACCTTCTT	59.632	GCTTTGCTTAGCGGGGTTAG	61.216	149	10
296	Chr2	31960368	CGCAAGCTCAAAACCTTCTT	59.632	GCTTTGCTTAGCGGGGTTA	60.35	149	10
297	Chr2	31960368	AACGCAAGCTCAAAACCTTC	59.499	CTTTGCTTAGCGGGGTTAGA	59.492	150	10
298	Chr2	31960368	CGCAAGCTCAAAACCTTCTT	59.632	CTTTGCTTAGCGGGGTTAGA	59.492	148	10
299	Chr2	31960368	AAACGCAAGCTCAAAACCTT	59.02	TTTGCTTAGCGGGGTTAGAG	59.492	150	10
300	Chr2	31969286	TTGTAACGGGATTAAAGGGAAA	59.723	CGTCAAACCCAGGTAATGCT	59.993	137	16
301	Chr2	31969286	TCTAAGTCAGCGCGTAGTGAA	58.884	AATAGGCATCAGCGACCACT	59.723	143	16
302	Chr2	31972870	GCTTTGCTGGTCTAGCAGGT	59.644	AATTGGGCGACTCTCCTTCT	60.212	144	9
303	Chr2	31972870	TTGCTGGTCTAGCAGGTGTG	60.049	ATTGGGCGACTCTCCTTCTT	60.212	140	9
304	Chr2	31972870	TTGCTGGTCTAGCAGGTGTG	60.049	GCAAATAAATTGGGCGACTC	59.552	148	9
305	Chr2	31972870	GCTTTGCTGGTCTAGCAGGT	59.644	ATTGGGCGACTCTCCTTCTT	60.212	143	9
306	Chr2	31972870	TTGCTGGTCTAGCAGGTGTG	60.049	AAATTGGGCGACTCTCCTTC	60.578	142	9
307	Chr2	31972940	AAGAAGGAGAGTCGCCCAAT	60.212	TGGGATACAATGTTAAGGAACCA	60.457	126	6
308	Chr2	31972940	GAAGGAGAGTCGCCCAATTT	60.578	TGGGATACAATGTTAAGGAACCA	60.457	124	6
309	Chr2	31972940	TCGCCCAATTTATTTGCTTT	59.565	TGGGATACAATGTTAAGGAACCA	60.457	115	6
310	Chr2	31972940	GCTGCATGAATGCTAGTCCA	59.979	GGGATACAATGTTAAGGAACCA	57.862	150	6
311	Chr2	31972940	GAGTCGCCCAATTTATTTGC	59.552	TGGGATACAATGTTAAGGAACCA	60.457	118	6
312	Chr2	31981968	TTTAATCAAAAGGTTATCCCGC	59.379	TCTCCTAAACATTTTTCGTCAGC	59.786	140	10
313	Chr2	31981968	AAAAGGTTATCCCGCGCTT	60.935	TCCTAAACATTTTTCGTCAGCTT	59.341	131	10
314	Chr2	31981968	AAAGGTTATCCCGCGCTT	59.668	TCTCCTAAACATTTTTCGTCAGC	59.786	132	10
315	Chr2	31981968	AAAAGGTTATCCCGCGCT	59.668	TCTCCTAAACATTTTTCGTCAGC	59.786	133	10
316	Chr2	31981968	AAAAGGTTATCCCGCGCTT	60.935	TCTCCTAAACATTTTTCGTCAGC	59.786	133	10
317	Chr2	31983415	GGACGTGTTCGTCCTAGAGC	59.874	CATCGGACCGGATCAATATC	60.118	100	9
318	Chr2	31983415	GACGTGTTCGTCCTAGAGCC	59.874	CATCGGACCGGATCAATATC	60.118	99	9
319	Chr2	31983415	GGACGTGTTCGTCCTAGAGC	59.874	ATCATCGGACCGGATCAATA	60.118	102	9
320	Chr2	31983415	CTTATGTCTTTCGTTCGCCC	59.708	ATCATCGGACCGGATCAATA	60.118	124	9
321	Chr2	31983415	GACGTGTTCGTCCTAGAGCC	59.874	ATCATCGGACCGGATCAATA	60.118	101	9
322	Chr2	31983572	GTTAGGCCGATATTGATCCG	59.392	TGGATTTAGCATCCCTCCAC	59.894	137	9
323	Chr2	31983572	TATTGATCCGGTCCGATGAT	60.118	TGGATTTAGCATCCCTCCAC	59.894	127	9
324	Chr2	31983572	GATCGTCCGAACAGATCCAT	59.893	ATGGATTTAGCATCCCTCCA	59.344	107	9
325	Chr2	31983572	GATATTGATCCGGTCCGATG	60.118	TGGATTTAGCATCCCTCCAC	59.894	129	9
326	Chr2	31983572	GATCGTCCGAACAGATCCAT	59.893	TGGATTTAGCATCCCTCCAC	59.894	106	9
327	Chr2	31985496	CCAAGATCCTGTTCATCCGT	59.927	CAACGCAATCCACAAAGGTT	60.924	132	11
328	Chr2	31985496	ATCCTGTTCATCCGTTCAGC	60.081	GTCTTTGGTCAACGCAATCC	60.504	136	11
329	Chr2	31985496	ATCCTGTTCATCCGTTCAGC	60.081	GGTCTTTGGTCAACGCAATC	60.504	137	11
330	Chr2	31985496	CCAAGATCCTGTTCATCCGT	59.927	GGTCTTTGGTCAACGCAATC	60.504	142	11
331	Chr2	31985496	CCAAGATCCTGTTCATCCGT	59.927	GTCTTTGGTCAACGCAATCC	60.504	141	11
332	Chr2	31985515	CCAAGATCCTGTTCATCCGT	59.927	CAACGCAATCCACAAAGGTT	60.924	132	11
333	Chr2	31985515	ATCCTGTTCATCCGTTCAGC	60.081	GTCTTTGGTCAACGCAATCC	60.504	136	11
334	Chr2	31985515	ATCCTGTTCATCCGTTCAGC	60.081	GGTCTTTGGTCAACGCAATC	60.504	137	11
335	Chr2	31985515	CCAAGATCCTGTTCATCCGT	59.927	GGTCTTTGGTCAACGCAATC	60.504	142	11
336	Chr2	31985515	CCAAGATCCTGTTCATCCGT	59.927	GTCTTTGGTCAACGCAATCC	60.504	141	11
337	Chr2	31988134	TCTCATTTTCTGGCCAAAGC	60.331	ACGGAAATCACGATTTTATGC	58.959	121	40
338	Chr2	31988134	TCTCATTTTCTGGCCAAAGC	60.331	CGATTTTTACGGAAATCACGA	59.95	129	40
339	Chr2	31988134	ATTTTCTGGCCAAAGCCGTA	61.816	CGATTTTTACGGAAATCACGA	59.95	125	40
340	Chr2	31988134	ATCTCATTTTCTGGCCAAAGC	60.576	CGATTTTTACGGAAATCACGA	59.95	130	40
341	Chr2	31988134	TCTCATTTTCTGGCCAAAGC	60.331	CGGAAATCACGATTTTATGC	58.109	120	40
342	Chr2	31989926	AAAATCAGCATCCGAACCAA	60.448	TTCGGATCTAGCAAATTCGG	60.167	97	4
343	Chr2	31989926	AAATCAGCATCCGAACCAAC	59.939	TCTAGCAAATTCGGACCCAG	60.206	90	4
344	Chr2	31989926	AAATCAGCATCCGAACCAAC	59.939	CGGATCTAGCAAATTCGGAC	59.668	94	4
345	Chr2	31989926	AAATCAGCATCCGAACCAAC	59.939	ATCTAGCAAATTCGGACCCA	59.528	91	4
346	Chr2	31989926	AAATCAGCATCCGAACCAAC	59.939	TTCGGATCTAGCAAATTCGG	60.167	96	4
347	Chr2	31989930	AAATCAGCATCCGAACCAAC	59.939	TTCGGATCTAGCAAATTCGG	60.167	96	4
348	Chr2	31989930	AAAATCAGCATCCGAACCAA	60.448	TTCGGATCTAGCAAATTCGG	60.167	97	4
349	Chr2	31989930	AAATCAGCATCCGAACCAAC	59.939	CGGATCTAGCAAATTCGGAC	59.668	94	4
350	Chr2	31989930	AAATCAGCATCCGAACCAAC	59.939	TCTAGCAAATTCGGACCCAG	60.206	90	4
351	Chr2	31989930	AAATCAGCATCCGAACCAAC	59.939	ATCTAGCAAATTCGGACCCA	59.528	91	4
352	Chr2	31992583	GGTAATCTGGTGGATGAAGAGG	59.827	AACCAGCAACGTCAAGGACT	59.769	100	5
353	Chr2	31992583	GGTAATCTGGTGGATGAAGAGG	59.827	TTTCAACCAGCAACGTCAAG	59.881	104	5
354	Chr2	31992583	TTGGTAATCTGGTGGATGAAGA	59.429	AACCAGCAACGTCAAGGACT	59.769	102	5
355	Chr2	31992583	TTGGTAATCTGGTGGATGAAGA	59.429	TTTCAACCAGCAACGTCAAG	59.881	106	5
356	Chr2	31992583	GGTAATCTGGTGGATGAAGAGG	59.827	TTTTCAACCAGCAACGTCAA	60.271	105	5
357	Chr2	31992621	TCTGGTGGATGAAGAGGCTT	59.803	TTTTCAACCAGCAACGTCAA	60.271	100	5
358	Chr2	31992621	CTGGTGGATGAAGAGGCTTT	59.284	TTTCAACCAGCAACGTCAAG	59.881	98	5
359	Chr2	31992621	TCTGGTGGATGAAGAGGCTT	59.803	TTTCAACCAGCAACGTCAAG	59.881	99	5
360	Chr2	31992621	TCTGGTGGATGAAGAGGCTT	59.803	AACCAGCAACGTCAAGGACT	59.769	95	5
361	Chr2	31992621	CTGGTGGATGAAGAGGCTTT	59.284	AACCAGCAACGTCAAGGACT	59.769	94	5
362	Chr2	31993342	TTCTTTACGCATGATTCTCCG	60.216	CACGAGCAATCACAAGAGGA	59.984	139	4
363	Chr2	31993342	TCTTTACGCATGATTCTCCG	58.869	CACGAGCAATCACAAGAGGA	59.984	138	4
364	Chr2	32040205	GCGGAACGATAGGAAGGAGT	60.599	TTCCAGTTTCTCACCCGAAA	60.605	139	8
365	Chr2	32040205	GCGGAACGATAGGAAGGAGT	60.599	TTTTCCAGTTTCTCACCCGA	60.605	141	8
366	Chr2	32040205	GCGGAACGATAGGAAGGAGT	60.599	TCCAGTTTCTCACCCGAAAA	60.605	138	8
367	Chr2	32040205	GCGGAACGATAGGAAGGAGT	60.599	CTTTTCCAGTTTCTCACCCG	59.705	142	8
368	Chr2	32040205	GCGGAACGATAGGAAGGAGT	60.599	TTTCCAGTTTCTCACCCGAA	60.605	140	8
369	Chr2	32088011	AAAATTCACTTTTCCACTTAATAAACG	59.399	GAAACGCGATTCCGAAAAT	60.031	138	8
370	Chr2	32088011	AATTCACTTTTCCACTTAATAAACG	57.196	GAAACGCGATTCCGAAAATA	60.04	136	8
371	Chr2	32088011	AAATTCACTTTTCCACTTAATAAACG	58.344	GAAACGCGATTCCGAAAAT	60.031	137	8
372	Chr2	32088011	AAAATTCACTTTTCCACTTAATAAACG	59.399	GAAACGCGATTCCGAAAATA	60.04	138	8
373	Chr2	32088011	AAATTCACTTTTCCACTTAATAAACG	58.344	GAAACGCGATTCCGAAAATA	60.04	137	8
374	Chr2	32088038	TTGTCAGCAAAAATGCAAAAA	59.36	GAAACGCGATTCCGAAAATA	60.04	98	8
375	Chr2	32088038	CAGCAAAAATGCAAAAATGC	59.332	GAAACGCGATTCCGAAAATA	60.04	94	8
376	Chr2	32088038	AGCAAAAATGCAAAAATGCAA	60.597	GAAACGCGATTCCGAAAATA	60.04	93	8
377	Chr2	32097151	GGATGCCCAACCCTACTTTT	60.187	TAGGTGAAGTGCCATGCAAA	60.257	111	4
378	Chr2	32097151	CCATGACGAATTACACACGC	59.995	TGAAGTGCCATGCAAAAATG	60.644	137	4
379	Chr2	32097151	CCATGACGAATTACACACGC	59.995	TAGGTGAAGTGCCATGCAAA	60.257	141	4
380	Chr2	32097151	ATTACACACGCGCGATCATA	60.126	TAGGTGAAGTGCCATGCAAA	60.257	132	4
381	Chr2	32097151	CCATGACGAATTACACACGC	59.995	CCATGCAAAAATGTCCAAAA	59.396	130	4
382	Chr2	32144845	CTTGAAGGGCTTGCCTTCTT	60.865	TGGGCCCTTATCACTTTTTG	59.931	140	11
383	Chr2	32144845	GGGCTTGCCTTCTTTGAAGT	60.743	TGGGCCCTTATCACTTTTTG	59.931	134	11
384	Chr2	32144845	TACTCTTGAAGGGCTTGCCT	59.077	TGGGCCCTTATCACTTTTTG	59.931	144	11
385	Chr2	32144845	AAGGGCTTGCCTTCTTTGA	59.94	TGGGCCCTTATCACTTTTTG	59.931	136	11
386	Chr2	32144845	GAAGGGCTTGCCTTCTTTG	59.94	TGGGCCCTTATCACTTTTTG	59.931	137	11
387	Chr2	32150744	AGATTCCGCAAAAGCAAAAA	59.832	GGTAGGATGCTTCCACCAAG	59.55	124	4
388	Chr2	32150744	AGATTCCGCAAAAGCAAAAA	59.832	ATGCTTCCACCAAGAAATGC	60.081	118	4
389	Chr2	32150744	AGATTCCGCAAAAGCAAAAA	59.832	AGGATGCTTCCACCAAGAAA	59.67	121	4
390	Chr2	32155644	GGCATCAATAATTGTCGCAAA	60.826	GCAGCTACCATTGATCATATTCTG	60.016	145	57
391	Chr2	32155644	GCATCAATAATTGTCGCAAA	57.263	GCAGCTACCATTGATCATATTCTG	60.016	144	57
392	Chr2	32155644	TCCTGGGAGGTAAGAATTGC	59.126	TGATGTAACTCCATTATGACTGTGA	58.576	150	57
393	Chr2	32155644	GGCATCAATAATTGTCGCAAA	60.826	AAAGCAGCTACCATTGATCATATTC	59.917	148	57
394	Chr2	32155644	GGCATCAATAATTGTCGCAAA	60.826	AAGCAGCTACCATTGATCATATTC	58.741	147	57
395	Chr2	32162016	CCAGCTTTAGAAGCTCCTGG	59.215	TGTCAAGGAAGCTGTTGGTCT	59.899	149	10
396	Chr2	32162016	CCAGCTTTAGAAGCTCCTGG	59.215	TGTCAAGGAAGCTGTTGGTC	58.854	149	10
397	Chr2	32162016	CAGCTTTAGAAGCTCCTGGG	59.215	TGTCAAGGAAGCTGTTGGTC	58.854	148	10
398	Chr2	32162016	CAGCTTTAGAAGCTCCTGGG	59.215	TGTGTCAAGGAAGCTGTTGG	59.873	150	10
399	Chr2	32162016	CAGCTTTAGAAGCTCCTGGG	59.215	TGTCAAGGAAGCTGTTGGTCT	59.899	148	10
400	Chr2	32162239	CGATCAAGAACAAGAAGCTCA	58.242	TTTGAAACTTCTTTGCAAACTG	57.315	142	24
401	Chr2	32162239	CAAACGATCAAGAACAAGAAGC	59.02	TTTGAAACTTCTTTGCAAACTG	57.315	146	24
402	Chr2	32162239	TCAAGAACAAGAAGCTCATGG	58.09	TTTGAAACTTCTTTGCAAACTG	57.315	139	24
403	Chr2	32162239	ACGATCAAGAACAAGAAGCTCA	59.125	TTTGAAACTTCTTTGCAAACTG	57.315	143	24
404	Chr2	32162239	CGATCAAGAACAAGAAGCTCA	58.242	GTTTGAAACTTCTTTGCAAACTG	58.163	143	24
405	Chr2	32176945	TCGTCATGATTCATTTTGCTAGA	59.734	CCAAGCAAAGGCTTGGAATA	60.202	143	4
406	Chr2	32183104	CAAGAACACCATTGCACACAC	60.064	TCAAAGCCTTGGTTAGGGAA	59.679	99	5
407	Chr2	32183104	CAAGAACACCATTGCACACA	59.137	TCAAAGCCTTGGTTAGGGAA	59.679	99	5
408	Chr2	32183104	CAAGAACACCATTGCACACAC	60.064	GCCTTGGTTAGGGAAGTCCT	59.576	94	5
409	Chr2	32183104	CAAGAACACCATTGCACACA	59.137	GCCTTGGTTAGGGAAGTCCT	59.576	94	5
410	Chr2	32183104	CAAGAACACCATTGCACACA	59.137	ATCAAAGCCTTGGTTAGGGAA	59.952	100	5
411	Chr2	32186890	CATGACCCCAAATCAGACCT	59.779	ATGGTGGGAAACTGGTTTTG	59.688	117	44
412	Chr2	32186890	CATGACCCCAAATCAGACCT	59.779	TGGTGGGAAACTGGTTTTGT	60.246	116	44
413	Chr2	32186890	GGGTCTTTCCAGCGAAATCT	60.578	GCGTGGATAAATTGTTGGCT	59.967	149	44
414	Chr2	32186890	CATGACCCCAAATCAGACCT	59.779	TGGTTGGTCGCAGACTGTTA	60.301	140	44
415	Chr2	32186890	ACATGACCCCAAATCAGACC	59.636	TGGTGGGAAACTGGTTTTGT	60.246	117	44
416	Chr2	32187081	AGCCAACAATTTATCCACGC	59.967	CTGAGTTCCAAGGAGTGGGA	60.229	141	22
417	Chr2	32187081	AGCCAACAATTTATCCACGC	59.967	TGAGTTCCAAGGAGTGGGAG	60.229	140	22
418	Chr2	32201111	TCAAGAAATACCTCTGGACGC	59.326	TGCACATCCTACTCACGGTC	59.707	104	4
419	Chr2	32201111	CAAGAAATACCTCTGGACGCA	60.256	GCACATCCTACTCACGGTCA	59.707	102	4
420	Chr2	32201111	CAAGAAATACCTCTGGACGCA	60.256	TGCACATCCTACTCACGGTC	59.707	103	4
421	Chr2	32201111	TCAAGAAATACCTCTGGACGC	59.326	GCACATCCTACTCACGGTCA	59.707	103	4
422	Chr2	32201114	TCAAGAAATACCTCTGGACGC	59.326	TGCACATCCTACTCACGGTC	59.707	104	4
423	Chr2	32201114	CAAGAAATACCTCTGGACGCA	60.256	GCACATCCTACTCACGGTCA	59.707	102	4
424	Chr2	32201114	TCAAGAAATACCTCTGGACGC	59.326	GCACATCCTACTCACGGTCA	59.707	103	4
425	Chr2	32201114	CAAGAAATACCTCTGGACGCA	60.256	TGCACATCCTACTCACGGTC	59.707	103	4
426	Chr2	32208692	ATTCGTGGTGGCAGATTCAC	60.935	AAACCCAAAGATGAGGGAGG	60.298	105	8
427	Chr2	32208692	ATTCGTGGTGGCAGATTCAC	60.935	CCAAAGATGAGGGAGGGTTT	60.298	101	8
428	Chr2	32208692	ATTCGTGGTGGCAGATTCA	60.064	TGAGGGAGGGTTTATGTTGG	59.784	94	8
429	Chr2	32208692	ATTCGTGGTGGCAGATTCA	60.064	AAACCCAAAGATGAGGGAGG	60.298	105	8
430	Chr2	32208692	ATTCGTGGTGGCAGATTCAC	60.935	TGAGGGAGGGTTTATGTTGG	59.784	94	8
431	Chr2	32208724	GGCAGATTCACTGAAGGGAT	59.094	CCAAAGATGAGGGAGGGTTT	60.298	92	8
432	Chr2	32208724	GTGGCAGATTCACTGAAGGG	60.656	AAACCCAAAGATGAGGGAGG	60.298	98	8
433	Chr2	32208724	GGTGGCAGATTCACTGAAGG	60.656	CCAAAGATGAGGGAGGGTTT	60.298	95	8
434	Chr2	32208724	GGTGGCAGATTCACTGAAGG	60.656	AAACCCAAAGATGAGGGAGG	60.298	99	8
435	Chr2	32208724	GTGGCAGATTCACTGAAGGG	60.656	CCAAAGATGAGGGAGGGTTT	60.298	94	8
436	Chr2	32211808	TTTAGCAGCAGGAGATGGATT	58.941	CAAAACGAAACCTCCCTTGA	60.081	150	6
437	Chr2	32211808	TTTAGCAGCAGGAGATGGATT	58.941	CCATGCATGTTAGCACTCGT	59.746	117	6
438	Chr2	32211808	TTTTAGCAGCAGGAGATGGA	58.599	ACCATGCATGTTAGCACTCG	59.746	119	6
439	Chr2	32211808	TTTTAGCAGCAGGAGATGGA	58.599	CCATGCATGTTAGCACTCGT	59.746	118	6
440	Chr2	32211837	TTTAGCAGCAGGAGATGGATTA	58.989	CAAAACGAAACCTCCCTTGA	60.081	150	6
441	Chr2	32211837	TTTAGCAGCAGGAGATGGATT	58.941	CAAAACGAAACCTCCCTTGA	60.081	150	6
442	Chr2	32211837	TTTTAGCAGCAGGAGATGGA	58.599	AAAACGAAACCTCCCTTGAA	58.669	150	6
443	Chr2	32211837	TTAGCAGCAGGAGATGGATT	57.515	CAAAACGAAACCTCCCTTGA	60.081	149	6
444	Chr2	32211837	TTTAGCAGCAGGAGATGGAT	57.515	CAAAACGAAACCTCCCTTGA	60.081	150	6
445	Chr2	32232044	TGGGAAGATTGACCTTCGTC	60.05	TGATGGACCCATTCAAGAGG	60.86	120	12
446	Chr2	32232044	GTGGGAAGATTGACCTTCGT	58.992	CCGTCTCCAAGATCACACAA	59.676	148	12
447	Chr2	32232044	TGGGAAGATTGACCTTCGTC	60.05	ACCGTCTCCAAGATCACACA	59.101	148	12
448	Chr2	32232044	TGGGAAGATTGACCTTCGTC	60.05	CCGTCTCCAAGATCACACAA	59.676	147	12
449	Chr2	32232044	TGGGAAGATTGACCTTCGTC	60.05	GGACCCATTCAAGAGGTCTG	59.505	116	12
450	Chr2	32268991	CAATCAAAAAGTTTCTTGCGG	59.744	TTCTCTAAAATAACAAAGCTGAGGCT	60.296	140	10
451	Chr2	32268991	CAATCAAAAAGTTTCTTGCGG	59.744	TCTCTAAAATAACAAAGCTGAGGC	58.371	139	10
452	Chr2	32268991	CAATCAAAAAGTTTCTTGCGG	59.744	TTCTCTAAAATAACAAAGCTGAGGC	59.528	140	10
453	Chr2	32268991	CAATCAAAAAGTTTCTTGCGG	59.744	TCTCTAAAATAACAAAGCTGAGGCT	59.218	139	10
454	Chr2	32268991	CAATCAAAAAGTTTCTTGCGG	59.744	CTCTAAAATAACAAAGCTGAGGCT	57.649	138	10
455	Chr2	32404218	ATATCTGCGATTTGCCCAAC	59.929	AGGCCTTATTTGATTTGATTGC	59.487	104	11
456	Chr2	32404218	TTATATCTGCGATTTGCCCA	59.125	AGGCCTTATTTGATTTGATTGC	59.487	106	11
457	Chr2	32404218	ATATCTGCGATTTGCCCAAC	59.929	GGCCTTATTTGATTTGATTGC	58.574	103	11
458	Chr2	32404218	TATATCTGCGATTTGCCCAAC	59.942	GGCCTTATTTGATTTGATTGC	58.574	104	11
459	Chr2	32404218	TTATATCTGCGATTTGCCCA	59.125	GGCCTTATTTGATTTGATTGC	58.574	105	11
460	Chr2	32416161	TGGCATCTCTTCCTCATCACT	59.818	TAAGAAGGTAGCAGGCAGGC	59.615	140	4
461	Chr2	32416161	GGCATCTCTTCCTCATCACTG	59.818	TAAGAAGGTAGCAGGCAGGC	59.615	139	4
462	Chr2	32416161	GCATCTCTTCCTCATCACTGG	59.818	TAAGAAGGTAGCAGGCAGGC	59.615	138	4
463	Chr2	32416161	AATGGCATCTCTTCCTCATCA	59.644	TAAGAAGGTAGCAGGCAGGC	59.615	142	4
464	Chr2	32416161	TGGCATCTCTTCCTCATCAC	58.749	TAAGAAGGTAGCAGGCAGGC	59.615	140	4
465	Chr2	32436906	TTTCTGGTGAAAAATCATGGC	59.93	ATTGGCTGTGGACTTATCCG	59.955	140	9
466	Chr2	32436906	TTCTGGTGAAAAATCATGGC	58.547	ATTGGCTGTGGACTTATCCG	59.955	139	9
467	Chr2	32436906	TTTCTGGTGAAAAATCATGGC	59.93	TCCAATTGGCTGTGGACTTA	59.123	144	9
468	Chr2	32436906	TTCTGGTGAAAAATCATGGC	58.547	ATCCAATTGGCTGTGGACTT	59.41	144	9
469	Chr2	32436906	TTTCTGGTGAAAAATCATGGC	59.93	ATCCAATTGGCTGTGGACTT	59.41	145	9
470	Chr2	32463774	GCCTCCGTTTTCTTCATGTG	60.636	TGATCTGAGGACGACGATTG	59.787	120	47
471	Chr2	32463774	TTAGATGTCTCGACGCCTCC	60.362	GATCCAGGCTGATCTGAGGA	60.312	143	47
472	Chr2	32463774	TTAGATGTCTCGACGCCTCC	60.362	GACGATTGATTCATTTCGGG	60.274	122	47
473	Chr2	32463774	TTAGATGTCTCGACGCCTCC	60.362	TGATCTGAGGACGACGATTG	59.787	134	47
474	Chr2	32463774	TTAGATGTCTCGACGCCTCC	60.362	ACGATCCAGGCTGATCTGAG	60.372	145	47
475	Chr2	32496902	ATCGCCAAAAGGAACAGAAC	59.174	GAATGGTTTCAAGGCAAGGA	60.051	137	4
476	Chr2	32496902	ACAGCTTCAAAGTATCGCCAA	59.897	GAATGGTTTCAAGGCAAGGA	60.051	150	4
477	Chr2	32496902	ATCGCCAAAAGGAACAGAAC	59.174	AGGACTGTCTTGACATCGGC	60.269	121	4
478	Chr2	32496902	ATCGCCAAAAGGAACAGAAC	59.174	GGACTGTCTTGACATCGGCT	60.269	120	4
479	Chr2	32496902	CAGCTTCAAAGTATCGCCAA	59.062	GAATGGTTTCAAGGCAAGGA	60.051	149	4
480	Chr2	32516827	TCGAATAAGCAGCTCGAACA	59.712	TTTAGCGGAAAAATTCGTGG	60.068	148	11
481	Chr2	32516827	GGAAGCACGACGGTTTAGAA	60.249	TCCTGCTTAATTCCATTGCC	60.038	138	11
482	Chr2	32517470	CTAAGACATGCATGAGGGCA	59.823	TCATAATGAACCACACCGGC	61.707	131	32
483	Chr2	32517470	AAGACATGCATGAGGGCATA	59.105	CATAATGAACCACACCGGC	59.79	128	32
484	Chr2	32517470	TAAGACATGCATGAGGGCAT	59.105	CATAATGAACCACACCGGC	59.79	129	32
485	Chr2	32517470	TGCATGAGGGCATATGTACG	60.51	CATAATGAACCACACCGGC	59.79	122	32
486	Chr2	32517470	CTAAGACATGCATGAGGGCA	59.823	CATAATGAACCACACCGGC	59.79	130	32
487	Chr2	32519341	GGCCATCTTAACACGGAAAA	59.938	TCCTTAAAGGGGATGTCGAA	59.5	125	4
488	Chr2	32519341	CAACCATCGGCCATCTTAAC	60.331	TCCTTAAAGGGGATGTCGAA	59.5	133	4
489	Chr2	32519341	ACCATCGGCCATCTTAACAC	59.82	TCCTTAAAGGGGATGTCGAA	59.5	131	4
490	Chr2	32519341	CTACAACCATCGGCCATCTT	59.955	TCCTTAAAGGGGATGTCGAA	59.5	136	4
491	Chr2	32527295	CCAATTTCCCTGTCTCTTCTTT	58.757	ACTCGTCATCTCGGATCCAC	60.08	139	28
492	Chr2	32527295	ACCAATTTCCCTGTCTCTTCTTT	59.538	ACTCGTCATCTCGGATCCAC	60.08	140	28
493	Chr2	32527295	CCCTGTCTCTTCTTTAGTCCTCC	59.774	ACTCGTCATCTCGGATCCAC	60.08	132	28
494	Chr2	32527295	CCCTGTCTCTTCTTTAGTCCTCC	59.774	CATCTCGGATCCACGAAAAT	59.894	126	28
495	Chr2	32527295	CCAATTTCCCTGTCTCTTCTTT	58.757	CATCTCGGATCCACGAAAAT	59.894	133	28
496	Chr2	32536814	TGGACCACCATACCTGTTGA	59.806	GAGGTTCTTCTGCGGGAAC	59.794	106	6
497	Chr2	32536814	TGGACCACCATACCTGTTGA	59.806	AGGTTCTTCTGCGGGAACAC	61.59	105	6
498	Chr2	32536814	TGGACCACCATACCTGTTGA	59.806	AATCGAGTTGATTTGGGGG	59.735	126	6
499	Chr2	32536820	TGGACCACCATACCTGTTGA	59.806	AGGTTCTTCTGCGGGAACA	60.785	105	6
500	Chr2	32536820	TGGACCACCATACCTGTTGA	59.806	GAGGTTCTTCTGCGGGAAC	59.794	106	6
501	Chr2	32536820	TGGACCACCATACCTGTTGA	59.806	AGGTTCTTCTGCGGGAACAC	61.59	105	6
502	Chr2	32536820	TGGACCACCATACCTGTTGA	59.806	GGTTCTTCTGCGGGAACAC	60.65	104	6
503	Chr2	32536820	TGGACCACCATACCTGTTGA	59.806	AATCGAGTTGATTTGGGGG	59.735	126	6
504	Chr2	32563393	TTACACGGCACCGTCTACAG	59.781	TCGTGATGATGGTTCACGTT	59.967	141	24
505	Chr2	32563393	GGGAAAGAGGAGGAAATGGA	60.38	TCGTGATGATGGTTCACGTT	59.967	119	24
506	Chr2	32563393	TTACACGGCACCGTCTACAG	59.781	TGATGGTTCACGTTTCAAGC	59.697	135	24
507	Chr2	32563393	TTACACGGCACCGTCTACAG	59.781	CGATTCGTGATGATGGTTCA	60.481	145	24
508	Chr2	32563393	GGGAAAGAGGAGGAAATGGA	60.38	TGATGGTTCACGTTTCAAGC	59.697	113	24
509	Chr2	32563417	TTACACGGCACCGTCTACAG	59.781	CGATTCGTGATGATGGTTCA	60.481	145	24
510	Chr2	32563417	CAGATGGGAAAGAGGAGGAA	59.209	TCGTGATGATGGTTCACGTT	59.967	124	24
511	Chr2	32563417	GGGAAAGAGGAGGAAATGGA	60.38	TCGTGATGATGGTTCACGTT	59.967	119	24
512	Chr2	32563417	TTACACGGCACCGTCTACAG	59.781	TCGTGATGATGGTTCACGTT	59.967	141	24
513	Chr2	32601732	GCATCATGCATGTGTTGTTG	59.549	CACAGAAAATTGATAAGGCGAA	59.253	104	4
514	Chr2	32601732	GCATCATGCATGTGTTGTTG	59.549	AGCACAGAAAATTGATAAGGCG	60.614	106	4
515	Chr2	32601732	GCATCATGCATGTGTTGTTG	59.549	GCACAGAAAATTGATAAGGCG	59.734	105	4
516	Chr2	32601732	GCATCATGCATGTGTTGTTGT	60.462	GCACAGAAAATTGATAAGGCG	59.734	105	4
517	Chr2	32601732	GCATCATGCATGTGTTGTTG	59.549	CACAGAAAATTGATAAGGCGA	57.913	104	4
518	Chr2	32601839	CGCCTTATCAATTTTCTGTGC	59.734	TGGCGTCAGAGATAGACCAG	58.984	130	15
519	Chr2	32601888	CCCCGTCTGGTCTATCTCTG	59.673	AAAGCCTTGGAGACACATGG	60.111	150	14
520	Chr2	32601888	CCCCCGTCTGGTCTATCTCT	60.468	ACGTCCCAGATCTGTTCCAC	59.969	111	14
521	Chr2	32601888	CTCCCCCGTCTGGTCTATCT	60.468	ACGTCCCAGATCTGTTCCAC	59.969	113	14
522	Chr2	32601888	TTCTCCCCCGTCTGGTCTAT	60.842	ACGTCCCAGATCTGTTCCAC	59.969	115	14
523	Chr2	32601888	CCCCGTCTGGTCTATCTCTG	59.673	ACGTCCCAGATCTGTTCCAC	59.969	110	14
524	Chr2	32605834	CAAGATTCCCCACATTTTCC	59.22	TCTCTCTTTGAATCAGCCGC	60.624	149	19
525	Chr2	32605834	GAGAAACCTCCATCGACGAC	59.661	GCGCCAAGGTAATCAATTCT	59.186	145	19
526	Chr2	32605834	AAGCAGAGAAACCTCCATCG	59.43	GCGCCAAGGTAATCAATTCT	59.186	150	19
527	Chr2	32605834	TTCCCCACATTTTCCTTGTT	59.264	TCTCTCTTTGAATCAGCCGC	60.624	144	19
528	Chr2	32605834	GCAGAGAAACCTCCATCGAC	59.81	GCGCCAAGGTAATCAATTCT	59.186	148	19
529	Chr2	32627740	TTTGCATCGTATATAGCTTCGTT	58.083	TCAAGGTGAAAAATCAGAGGAAA	60.095	136	4
530	Chr2	32627740	TTTGCATCGTATATAGCTTCGTT	58.083	TCAAGGTGAAAAATCAGAGGAA	58.809	136	4
531	Chr2	32627740	CCTTTTTAGGGGTTTTGTTTGA	59.407	GGTGAGAGAGATTAGGTGGTAGAA	57.992	147	4
532	Chr2	32627740	TTTGCATCGTATATAGCTTCGTT	58.083	TCAAGGTGAAAAATCAGAGGA	57.38	136	4
533	Chr2	32627740	TTTGCATCGTATATAGCTTCGTT	58.083	CAAGGTGAAAAATCAGAGGAAA	58.352	135	4
534	Chr2	32652605	TGAATTTTTCTGGGCGAATA	58.227	GCCATTTGAGAGGAATGGAG	59.629	149	15
535	Chr2	32652605	TTGAATTTTTCTGGGCGAATA	59.552	GCCATTTGAGAGGAATGGAG	59.629	150	15
536	Chr2	32652605	TTGAATTTTTCTGGGCGAAT	59.525	GCCATTTGAGAGGAATGGAG	59.629	150	15
537	Chr2	32652605	TGAATTTTTCTGGGCGAATA	58.227	AGCCATTTGAGAGGAATGGA	59.629	150	15
538	Chr2	32652605	TTGAATTTTTCTGGGCGAA	59.218	GCCATTTGAGAGGAATGGAG	59.629	150	15
539	Chr2	32654274	TCCTAAACCTTAAACCCTTGGA	59.032	TTTTAACACCGTCAGCAAACA	59.26	132	4
540	Chr2	32670917	CGCCAAGAATGTATACCAGATG	59.496	CATCGTTTCCAGAGTAATGAGAGA	59.783	147	20
541	Chr2	32670917	CGCCAAGAATGTATACCAGATG	59.496	GACATCGTTTCCAGAGTAATGAGA	59.658	149	20
542	Chr2	32670917	CGCCAAGAATGTATACCAGATG	59.496	CGACATCGTTTCCAGAGTAATG	59.632	150	20
543	Chr2	32670917	CGCCAAGAATGTATACCAGATG	59.496	CGACATCGTTTCCAGAGTAATGA	61.384	150	20
544	Chr2	32670917	CGCCAAGAATGTATACCAGATGA	61.213	CGACATCGTTTCCAGAGTAATG	59.632	150	20
545	Chr2	32706267	ATATCCATTGACAATCCGGC	59.61	AAATACTGCAGGTCATCCCG	59.955	146	7
546	Chr2	32706267	TCCGGCTGAGTGATCCTTAT	59.653	GTCATCCCGGACATTTTTGT	59.653	121	7
547	Chr2	32706267	ATATCCATTGACAATCCGGC	59.61	TCATCCCGGACATTTTTGTT	60.17	134	7
548	Chr2	32706267	TCCGGCTGAGTGATCCTTAT	59.653	TCATCCCGGACATTTTTGTT	60.17	120	7
549	Chr2	32706267	TCCGGCTGAGTGATCCTTAT	59.653	AAATACTGCAGGTCATCCCG	59.955	132	7
550	Chr2	32719685	TGTTCCCTTTGGAGATCTGTG	60.096	GACTTTTTCCCACTTTGCCC	60.836	107	17
551	Chr2	32719685	TGTTCCCTTTGGAGATCTGTG	60.096	GGATCATTCGGAAACCAATC	59.179	150	17
552	Chr2	32719685	TGTTCCCTTTGGAGATCTGTG	60.096	CACTTTGCCCAATGGATTTT	59.801	97	17
553	Chr2	32720768	GCATGGTACTCTGCAAACGA	59.871	ATCCACACCCGCTAAACTGT	59.478	139	25
554	Chr2	32720768	GCATGGTACTCTGCAAACGA	59.871	CACACCCGCTAAACTGTGCT	61.283	136	25
555	Chr2	32720768	GCATGGTACTCTGCAAACGA	59.871	GCTACTGATGTTCAAGACCCG	59.749	119	25
556	Chr2	32720768	GCATGGTACTCTGCAAACGA	59.871	CCACACCCGCTAAACTGTG	60.159	137	25
557	Chr2	32720768	GCATGGTACTCTGCAAACGA	59.871	CATCAAAGCCCATCCACAC	59.909	150	25
558	Chr2	32742895	TTCAAGCCTTTGCTTTCAACT	59.144	ACCAACGAAACTCGTTAAGCA	59.799	142	4
559	Chr2	32742895	GAACGAATATTCAAGCCTTTGC	60.102	CCAACGAAACTCGTTAAGCA	58.964	150	4
560	Chr2	32742895	TTCAAGCCTTTGCTTTCAAC	58.147	GAAACTCGTTAAGCATTGCG	58.583	136	4
561	Chr2	32742895	TTCAAGCCTTTGCTTTCAACT	59.144	CCAACGAAACTCGTTAAGCA	58.964	141	4
562	Chr2	32742895	TTCAAGCCTTTGCTTTCAACT	59.144	GAAACTCGTTAAGCATTGCG	58.583	136	4
563	Chr2	32745863	AAAAAGAAAAGGTTTCGGGG	59.454	GGTCGAATGAACTAAAAATAAGCA	58.799	145	4
564	Chr2	32745863	AAAAAGAAAAGGTTTCGGGG	59.454	AGGTCGAATGAACTAAAAATAAGCA	59.624	146	4
565	Chr2	32745863	AAAGAAAAGGTTTCGGGGTT	58.978	AGGTCGAATGAACTAAAAATAAGCA	59.624	144	4
566	Chr2	32745863	AAAAGAAAAGGTTTCGGGGT	58.978	GGTCGAATGAACTAAAAATAAGCA	58.799	144	4
567	Chr2	32745863	AAAGAAAAGGTTTCGGGGTT	58.978	GGTCGAATGAACTAAAAATAAGCA	58.799	143	4
568	Chr2	32765552	GGGAAAGCCATTGTTCAAGA	60.051	CATATCCCCTACTTGAGCCG	59.546	144	14
569	Chr2	32765651	AGCTCATTATCCGTGAACCG	60.096	ATCCTTCCCAATCTTCACCC	60.133	140	12
570	Chr2	32765651	AACAGGGTTCTGATATGCCG	59.955	TCCTGGACCTGTAGGGAGTG	60.104	122	12
571	Chr2	32765651	ATCCGTGAACCGGTGAGTAG	59.989	ATCCTTCCCAATCTTCACCC	60.133	132	12
572	Chr2	32765651	GGGAAGCTCATTATCCGTGA	60.036	ATCCTTCCCAATCTTCACCC	60.133	144	12
573	Chr2	32765651	AACAGGGTTCTGATATGCCG	59.955	ATCCTTCCCAATCTTCACCC	60.133	95	12
574	Chr2	32787300	GTCACGCTTGTGGAAATCTG	59.293	ACTCCTAAACCATGCGTCTG	57.826	95	5
575	Chr2	32787300	GCTTGTGGAAATCTGTGGTG	59.139	ACTCCTAAACCATGCGTCTG	57.826	90	5
576	Chr2	32787300	GGTCACGCTTGTGGAAATCT	60.119	ACTCCTAAACCATGCGTCTG	57.826	96	5
577	Chr2	32787300	CACGCTTGTGGAAATCTGTG	60.301	ACTCCTAAACCATGCGTCTG	57.826	93	5
578	Chr2	32787300	TCACGCTTGTGGAAATCTGT	59.293	ACTCCTAAACCATGCGTCTG	57.826	94	5
579	Chr2	32795422	TCCGGCTAACATTTTCTTGC	60.209	AATTAACAGCTGGCCAAGGA	59.708	122	4
580	Chr2	32795422	TCCGGCTAACATTTTCTTGC	60.209	TTAACAGCTGGCCAAGGACT	59.875	120	4
581	Chr2	32795422	TCCGGCTAACATTTTCTTGC	60.209	ATCCTCTCCGTCACCACAAA	60.51	140	4
582	Chr2	32795422	TCCGGCTAACATTTTCTTGC	60.209	TAACAGCTGGCCAAGGACTC	60.397	119	4
583	Chr2	32795422	TCCGGCTAACATTTTCTTGC	60.209	TCCTCTCCGTCACCACAAAT	60.51	139	4
584	Chr2	32802046	TGTGACGTTTCTTTCATCGC	59.847	AATCAATAGCGTCCATGGCT	59.556	126	5
585	Chr2	32802200	CGTTGTCACAAACCAGATCG	60.152	CTGCAAGAAACAACGCAAAA	60.029	110	5
586	Chr2	32802200	TCACAAACCAGATCGCAAAG	59.84	CTGCAAGAAACAACGCAAAA	60.029	105	5
587	Chr2	32802200	GTCACAAACCAGATCGCAAA	59.697	CTGCAAGAAACAACGCAAAA	60.029	106	5
588	Chr2	32802243	CGTTGTCACAAACCAGATCG	60.152	CTGCAAGAAACAACGCAAAA	60.029	110	5
589	Chr2	32802243	GTCACAAACCAGATCGCAAA	59.697	CTGCAAGAAACAACGCAAAA	60.029	106	5
590	Chr2	32802243	ACAAACCAGATCGCAAAGGT	59.598	CTGCAAGAAACAACGCAAAA	60.029	103	5
591	Chr2	32802243	TCACAAACCAGATCGCAAAG	59.84	CTGCAAGAAACAACGCAAAA	60.029	105	5
592	Chr2	32811991	CAATGCGGTGAGCAAGTG	59.978	GAACGAGTGCTCGAAATCAA	59.002	150	5
593	Chr2	32811991	CAATGCGGTGAGCAAGTG	59.978	AACGAGTGCTCGAAATCAATC	59.33	149	5
594	Chr2	32811991	AACCGAAATCAGGATGGTTG	59.79	TGGAATGTGAATGTCTCCTTTTT	59.864	135	5
595	Chr2	32811991	AACCGAAATCAGGATGGTTG	59.79	TGGAATGTGAATGTCTCCTTTT	58.554	135	5
596	Chr2	32811991	CAATGCGGTGAGCAAGTG	59.978	GAACGAGTGCTCGAAATCAAT	59.33	150	5
597	Chr2	32817422	TGTGCAACAAATGCAACAAG	59.328	GCAAGGGACTTGGATACATCA	59.947	126	10
598	Chr2	32817422	CATGATCCATCCTTGTGTGC	59.925	GCAAGGGACTTGGATACATCA	59.947	141	10
599	Chr2	32817422	GTGTGCAACAAATGCAACAA	59.177	GCAAGGGACTTGGATACATCA	59.947	127	10
600	Chr2	32817422	CTTGTGTGCAACAAATGCAA	59.328	GCAAGGGACTTGGATACATCA	59.947	130	10
601	Chr2	32817422	TCCTTGTGTGCAACAAATGC	60.709	GCAAGGGACTTGGATACATCA	59.947	132	10
602	Chr2	32859070	AATAAGCGCAATCCTCCAGA	59.807	CATGTCGATATGCATGTGTATTTT	58.833	117	6
603	Chr2	32859070	TTGAATAAGCGCAATCCTCC	60.175	CATGTCGATATGCATGTGTATTTT	58.833	120	6
604	Chr2	32859070	GAATAAGCGCAATCCTCCAG	59.807	CATGTCGATATGCATGTGTATTTT	58.833	118	6
605	Chr2	32859070	ATAAGCGCAATCCTCCAGAA	59.807	CATGTCGATATGCATGTGTATTTT	58.833	116	6
606	Chr2	32859070	GGGTCACTTACGGCAACATC	60.384	CATGTCGATATGCATGTGTATTTT	58.833	143	6
607	Chr2	32859080	GAATAAGCGCAATCCTCCAG	59.807	CATGTCGATATGCATGTGTATTTT	58.833	118	6
608	Chr2	32859080	GGGTCACTTACGGCAACATC	60.384	CATGTCGATATGCATGTGTATTTT	58.833	143	6
609	Chr2	32859080	ATAAGCGCAATCCTCCAGAA	59.807	CATGTCGATATGCATGTGTATTTT	58.833	116	6
610	Chr2	32859080	TTGAATAAGCGCAATCCTCC	60.175	CATGTCGATATGCATGTGTATTTT	58.833	120	6
611	Chr2	32859080	AATAAGCGCAATCCTCCAGA	59.807	CATGTCGATATGCATGTGTATTTT	58.833	117	6
612	Chr2	32865091	CTCGCATGAACTATTTTGGC	58.388	AAACGAACCGAACCGAAAC	59.963	145	23
613	Chr2	32865091	CGCATGAACTATTTTGGCG	60.222	AAAACGAACCGAACCGAAAC	61.235	144	23
614	Chr2	32865091	CGCATGAACTATTTTGGCG	60.222	AAACGAACCGAACCGAAAC	59.963	143	23
615	Chr2	32865091	CGCATGAACTATTTTGGCG	60.222	GAACCGAACCGAAACCAAC	60.346	139	23
616	Chr2	32865091	CGCATGAACTATTTTGGCG	60.222	AACCGAAACCAACCCGATA	60.177	133	23
617	Chr2	32879764	AAGAGATCGTTGGGCAGAAA	59.813	TTGTTTGGGAAAAACCAAGA	58.094	134	7
618	Chr2	32879764	GAGATCGTTGGGCAGAAATC	59.635	TTTGTTTGGGAAAAACCAAGA	59.456	133	7
619	Chr2	32879764	GAAGAGATCGTTGGGCAGAA	60.34	TTTGTTTGGGAAAAACCAAGA	59.456	136	7
620	Chr2	32879764	AAGAGATCGTTGGGCAGAAA	59.813	TTTGTTTGGGAAAAACCAAGA	59.456	135	7
621	Chr2	32879764	AAGAGATCGTTGGGCAGAAA	59.813	TTTTGTTTGGGAAAAACCAAG	58.994	136	7
622	Chr2	32879881	CCTAAACTTGGTCCAAAAAGAA	57.497	CGGCTCAGTAAGAGAGCTGG	60.291	136	6
623	Chr2	32879881	AACCTAAACTTGGTCCAAAAAGAA	59.495	CTTGGTTCAAACGGCTCAGT	60.291	149	6
624	Chr2	32879881	CCTAAACTTGGTCCAAAAAGAATC	59.46	CTTGGTTCAAACGGCTCAGT	60.291	147	6
625	Chr2	32879881	AACCTAAACTTGGTCCAAAAAGAA	59.495	CGGCTCAGTAAGAGAGCTGG	60.291	138	6
626	Chr2	32879881	CCTAAACTTGGTCCAAAAAGAA	57.497	CTTGGTTCAAACGGCTCAGT	60.291	147	6
627	Chr2	32893098	CGTTGCCTGGATTATATCGG	60.302	TCGTTAAGGTCCAATAAGCAGAA	60.134	109	5
628	Chr2	32893098	GCCTGGATTATATCGGTGGA	59.745	TTCGTTAAGGTCCAATAAGCAGA	60.134	106	5
629	Chr2	32893098	GCCTGGATTATATCGGTGGA	59.745	TCGTTAAGGTCCAATAAGCAGAA	60.134	105	5
630	Chr2	32893098	GCCTGGATTATATCGGTGGA	59.745	TCGTTAAGGTCCAATAAGCAGA	58.899	105	5
631	Chr2	32893098	CGTTGCCTGGATTATATCGG	60.302	TCGTTAAGGTCCAATAAGCAGA	58.899	109	5
632	Chr2	32893134	GCCTGGATTATATCGGTGGA	59.745	ATGCTCAAGCAGTTATGAATTCTC	58.979	132	5
633	Chr2	32893134	CGTTGCCTGGATTATATCGG	60.302	TGCTCAAGCAGTTATGAATTCTC	58.666	135	5
634	Chr2	32893134	TGCCTGGATTATATCGGTGG	60.681	TGCTCAAGCAGTTATGAATTCTC	58.666	132	5
635	Chr2	32893134	CGTTGCCTGGATTATATCGG	60.302	ATGCTCAAGCAGTTATGAATTCTC	58.979	136	5
636	Chr2	32893134	GCCTGGATTATATCGGTGGA	59.745	TGCTCAAGCAGTTATGAATTCTC	58.666	131	5
637	Chr2	32894258	CGACTTGGGTGATACGGAAT	59.813	TAGCGAGATACGGAGGCAGT	60	149	6
638	Chr2	32894258	CGACTTGGGTGATACGGAAT	59.813	ATAGCGAGATACGGAGGCAG	59.457	150	6
639	Chr2	32894258	TGGGTGATACGGAATCCAAC	60.582	TAGCGAGATACGGAGGCAGT	60	144	6
640	Chr2	32894258	CCGGAGCATAATCCTATCCA	59.878	TTCCGTGGAGGCTGTTGTAT	60.517	93	6
641	Chr2	32894258	CTTGGGTGATACGGAATCCA	60.713	TAGCGAGATACGGAGGCAGT	60	146	6
642	Chr2	32918779	TGGATTGTAGTAGGATATAACACATGA	58.088	TTTTGAAAACAAAACAACATTGTGA	60.641	92	5
643	Chr2	32918779	TGGATTGTAGTAGGATATAACACATGA	58.088	TTCTTTTTGAAAACAAAACAACATT	58.332	96	5
644	Chr2	32918779	TGGATTGTAGTAGGATATAACACATGA	58.088	TCTTTTTGAAAACAAAACAACATT	57.104	95	5
645	Chr2	32918779	TGGATTGTAGTAGGATATAACACATGA	58.088	TTGAAAACAAAACAACATTGTGA	58.162	90	5
646	Chr2	32918779	TGGATTGTAGTAGGATATAACACATGA	58.088	TTTGAAAACAAAACAACATTGTGA	59.463	91	5
647	Chr2	32930832	CAAGATTCCAAATAAAAATTTCATCAT	59.893	CGTCTTTCCTTCAGCAGGTG	60.964	150	9
648	Chr2	32930832	CAAGATTCCAAATAAAAATTTCATCA	59.669	CGTCTTTCCTTCAGCAGGTG	60.964	150	9
649	Chr2	32930832	CAAGATTCCAAATAAAAATTTCATCA	59.669	TCTTTCCTTCAGCAGGTGTTT	58.969	148	9
650	Chr2	32930832	AAGATTCCAAATAAAAATTTCATCA	57.393	CGTCTTTCCTTCAGCAGGTG	60.964	149	9
651	Chr2	32930832	CAAGATTCCAAATAAAAATTTCATCA	59.669	GTCTTTCCTTCAGCAGGTGTTT	59.795	149	9
652	Chr2	32946447	GGTTCGGATTTTTGGTTTCA	59.778	AGATTTTGATCCGCGCATTT	61.809	111	4
653	Chr2	32946447	TTCGGATTTTTGGTTTCAGG	59.91	GATTTTGATCCGCGCATTT	60.938	108	4
654	Chr2	32946447	TTCGGATTTTTGGTTTCAGG	59.91	CGGGGTGTATGGCATGTTTA	61.522	147	4
655	Chr2	32946447	GGTTCGGATTTTTGGTTTCA	59.778	CGGGGTGTATGGCATGTTTA	61.522	149	4
656	Chr2	32946447	TTCGGATTTTTGGTTTCAGG	59.91	AGATTTTGATCCGCGCATTT	61.809	109	4
657	Chr2	32950065	TGCCCAAATCCTTTACATTC	57.548	TGCCATCCAATGAAGATCAA	60.009	141	5
658	Chr2	32950065	ATGCAAACTTGGACATTCGG	60.894	GCAGTGTCATGAATGTGATGG	59.983	129	4
659	Chr2	32950065	CATTCGGATTTTATATGCCCA	59.645	GCAGTGTCATGAATGTGATGG	59.983	116	4
660	Chr2	32950065	TGCCCAAATCCTTTACATTCT	58.569	TGCCATCCAATGAAGATCAA	60.009	141	5
661	Chr2	32950065	GCAAACTTGGACATTCGGA	59.639	GCAGTGTCATGAATGTGATGG	59.983	127	4
662	Chr2	32950067	TGCCCAAATCCTTTACATTC	57.548	TGCCATCCAATGAAGATCAA	60.009	141	5
663	Chr2	32950067	GCAAACTTGGACATTCGGA	59.639	GCAGTGTCATGAATGTGATGG	59.983	127	4
664	Chr2	32950067	TGCCCAAATCCTTTACATTCT	58.569	TGCCATCCAATGAAGATCAA	60.009	141	5
665	Chr2	32950067	CATTCGGATTTTATATGCCCA	59.645	GCAGTGTCATGAATGTGATGG	59.983	116	4
666	Chr2	32950067	ATGCAAACTTGGACATTCGG	60.894	GCAGTGTCATGAATGTGATGG	59.983	129	4
667	Chr2	32950129	TGCCCAAATCCTTTACATTC	57.548	TGCCATCCAATGAAGATCAA	60.009	141	5
668	Chr2	32950129	TGCCCAAATCCTTTACATTCT	58.569	TGCCATCCAATGAAGATCAA	60.009	141	5
669	Chr2	32954585	CAAATAAACAGCAACATCCCAA	59.868	TCCAAAATCTTAGCATCCCTT	57.822	131	5
670	Chr2	32954585	TCAAATAAACAGCAACATCCCA	60.356	TTCCAAAATCTTAGCATCCCTT	59.123	133	5
671	Chr2	32954585	CAAATAAACAGCAACATCCCAA	59.868	TTCCAAAATCTTAGCATCCCTT	59.123	132	5
672	Chr2	32954585	CAAATAAACAGCAACATCCCA	58.544	TTCCAAAATCTTAGCATCCCTT	59.123	132	5
673	Chr2	32954585	CAAATAAACAGCAACATCCCAA	59.868	TTCCAAAATCTTAGCATCCCT	57.822	132	5
674	Chr2	33020718	ACATTTTCCGGGAAGGGTTA	60.534	GGTCCAAATCGGTCCTAATG	59.244	149	4
